# Supplementary material for: Pancancer Analysis of the Oncogenic and Prognostic Role of NOL7: A Potential Target for Carcinogenesis and Survival
Source: Int J Mol Sci. 2022 Aug 25;23(17):9611. doi: 10.3390/ijms23179611 (PMC9455868; doi:10.3390/ijms23179611)
Supplement: Supplementary file 1 [file ijms-23-09611-s001.zip]

Archive with 1 entries (1 files):
- ijms-1855853-supplementary.pdf
